# Supplementary material for: Six Unprecedented Cytochalasin Derivatives from the Potato Endophytic Fungus Xylaria curta E10 and Their Cytotoxicity
Source: Pharmaceuticals (Basel). 2023 Jan 28;16(2):193. doi: 10.3390/ph16020193 (PMC9964435; doi:10.3390/ph16020193)
Supplement: Supplementary file 1 [file pharmaceuticals-16-00193-s001.zip]

Archive with 1 entries (1 files):
- pharmaceuticals-2143089-supplementary.pdf
